# Supplementary material for: Trampolining Accidents in an Adult Emergency Department: Analysis of Trampolining Evolution Regarding Severity and Occurrence of Injuries
Source: Int J Environ Res Public Health. 2022 Jan 22;19(3):1212. doi: 10.3390/ijerph19031212 (PMC8834515; doi:10.3390/ijerph19031212)
Supplement: Supplementary file 1 [file ijerph-19-01212-s001.zip]

Archive with 1 entries (1 files):
- ijerph-1529831-supplementary.pdf
